# Supplementary material for: Heart Rate Variability-Guided Training for Improving Mortality Predictors in Patients with Coronary Artery Disease
Source: Int J Environ Res Public Health. 2022 Aug 23;19(17):10463. doi: 10.3390/ijerph191710463 (PMC9518028; doi:10.3390/ijerph191710463)
Supplement: Supplementary file 1 [file ijerph-19-10463-s001.zip]

Archive with 1 entries (1 files):
- ijerph-1860226-supplementary.pdf
